# Supplementary material for: Highly Sensitive NO2 Gas Sensors Based on MoS2@MoO3 Magnetic Heterostructure
Source: Nanomaterials (Basel). 2022 Apr 11;12(8):1303. doi: 10.3390/nano12081303 (PMC9027905; doi:10.3390/nano12081303)
Supplement: Supplementary file 1 [file nanomaterials-12-01303-s001.zip]

Archive with 1 entries (1 files):
- nanomaterials-1610630-supplementary.pdf
